# Supplementary material for: Feasibility and Acceptability of a Text Message Intervention to Promote Adherence to Nutrition and Physical Activity Guidelines in a Predominantly Hispanic Sample of Cancer Survivors and Their Informal Caregivers: Results from a Pilot Intervention Trial
Source: Nutrients. 2023 Nov 16;15(22):4799. doi: 10.3390/nu15224799 (PMC10675593; doi:10.3390/nu15224799)
Supplement: Supplementary file 1 [file nutrients-15-04799-s001.zip]

Archive with 1 entries (1 files):
- nutrients-2679813-supplementary.pdf
